# Supplementary material for: Structural Characterization and Anti-Gout Activity of a Novel Acidic Sanghuangporus vaninii Polysaccharide
Source: Molecules. 2025 Aug 29;30(17):3536. doi: 10.3390/molecules30173536 (PMC12429920; doi:10.3390/molecules30173536)
Supplement: Supplementary file 1 [file molecules-30-03536-s001.zip]

Archive with 1 entries (1 files):
- molecules-3778262-supplementary.pdf
